# Supplementary material for: Comparative AI-optimized HPLC–DAD strategy for the simultaneous determination of ranolazine, amlodipine, and diltiazem with pharmacotherapeutic relevance and multi-trait sustainability assessment
Source: Sci Rep. 2026 Apr 25;16:13407. doi: 10.1038/s41598-026-48679-w (PMC13110367; doi:10.1038/s41598-026-48679-w)
Supplement: Supplementary file 1 — Supplementary Material 1 [file 41598_2026_48679_MOESM1_ESM.xlsx]

## Sheet: Instruction
Supplementary material S3
		This spreadsheet is used to calculate the NQS index.
		Instruction
		1. Fill the data or information in the white box ONLY.
		2. Evaluate Need, Quality, and Sustainability in each sheet.
		3. The NQS index will automatically be calculated and shown in sheet "Read the NQS Index".

## Sheet: Evaluate "Need"
Procedure:					Example
Applications	Need weight	Evaluation
High performance methods with maximum sensitivity, selectivity and precision; highly skilled personnel; consume large amounts of chemicals, solvents and energy	25	1
Reliable real-time monitoring and testing methods with sufficient specificity and accuracy; trained personnel; consume small amounts of chemicals, solvents and energy	50
Automation, miniaturization, and system integration with high throughput for multiple tasks	75
Simple indicator-type sensors; anyone; wasteless, no energy needed	100
%Need		25
Remarks

## Sheet: Evaluate "Quality"
Procedure:	0
Red principles (Analytical performance)		Green principles (Green chemistry)		Blue principles (Practical side)
	Score (0-100)		Score (0-100)		Score (0-100)
R1: Scope of application	100	G1: Toxicity of reagents (impact and biodegradation)	80	B1: Cost-efficiency	70
R2: LOD and LOQ	70	G2: Number and amount of reagents and waste	70	B2: Time-efficiency	70
R3: Precision	100	G3: Consumption of energy and other media	70	B3: Requirements	80
R4: Accuracy	100	G4: Direct impacts (safety, use of animals and GMOs)	80	B4: Operational simplicity	80
Average	92.5	Average	75	Average	75
%Quality					80.8333
Example

## Sheet: Evaluate "Sustainability"
Procedure:	0
SDG	Agreement	Remarks
GOAL 1: No Poverty
GOAL 2: Zero Hunger
GOAL 3: Good Health and Well-being	1	A robust system for comprehensive multi-drug analysis was developed to enhance health monitoring, reduce analytical errors, enable assays in biological fluids, and ensure improved quality control.
GOAL 4: Quality Education	1	This initiative promotes advancement in education and research while broadening the scope of analytical chemistry and sustainability.
GOAL 5: Gender Equality	1	This project demonstrates inclusive and equitable involvement of researchers across all genders.
GOAL 6: Clean Water and Sanitation
GOAL 7: Affordable and Clean Energy
GOAL 8: Decent Work and Economic Growth
GOAL 9: Industry, Innovation and Infrastructure	1	By providing a versatile technique applicable to the analysis of various dosage forms, this approach reinforces collaboration between academic research and the pharmaceutical industry while substantially conserving time and resources.
GOAL 10: Reduced Inequality
GOAL 11: Sustainable Cities and Communities
GOAL 12: Responsible Consumption and Production
GOAL 13: Climate Action
GOAL 14: Life Below Water
GOAL 15: Life on Land
GOAL 16: Peace and Justice Strong Institutions
GOAL 17: Partnerships to achieve the Goal	1	A unified, multi-purpose method for analyzing various drug formulations streamlines the analytical process, reduces time and costs, and fosters stronger collaboration between academic institutions, pharmaceutical companies, and biological entities.
Number of agreements	5
%Sustainability	29.4118
Example

## Sheet: Read the NQS Index
	Procedure	0
	Need	25
	Quality	80.8333
	Sustanability	29.4118
	NQS Index	45.0817
Example
